# Supplementary material for: Asymmetric Dearomative (3+2)-Cycloaddition Involving Nitro-Substituted Benzoheteroarenes under H-Bonding Catalysis
Source: Molecules. 2021 Aug 18;26(16):4992. doi: 10.3390/molecules26164992 (PMC8401887; doi:10.3390/molecules26164992)
Supplement: Supplementary file 1 [file molecules-26-04992-s001.zip]

Archive with 1 entries (1 files):
- molecules-1333782-supplementary.pdf
